# Supplementary material for: Checkpoint inhibition through small molecule-induced internalization of programmed death-ligand 1
Source: Nat Commun. 2021 Feb 22;12:1222. doi: 10.1038/s41467-021-21410-1 (PMC7900207; doi:10.1038/s41467-021-21410-1)
Supplement: Supplementary file 4 — Source Data [file 41467_2021_21410_MOESM4_ESM.xlsx]

## Sheet: Figure 1a
Figure 1a
		α PD-1
	concentration	20		6.66667		2.22222		0.740741		0.246914		0.0823045		0.0274348		0.00914495		0.00304832		0.00101611		0.000338702
	% inhibition	1.12139	1.08212	1.13914	1.14818	1.13332	1.05663	1.08325	1.12057	1.14624	1.09339	0.901235	0.782291	0.348494	0.211746	-0.00753809	-0.0497913	-0.288943	-0.2865	-0.28579	-0.28269	-0.278756	-0.230715
		Comp A
	concentration	10		3.0303		0.918274		0.278265		0.0843226		0.0255523		0.00774313		0.0023464		0.000711031		0.000215464		6.52921e-05
	% inhibition	1.11599	1.06976	1.07406	1.08585	1.07954	1.12255	1.10465	1.0659	1.08847	1.07606	1.06298	1.03707	1.02714	1.01656	1.01406	0.973493	0.795722	0.735008	0.377596	0.286691	0.0708757	0.189607
		Comp B
	concentration	10		3.0303		0.918274		0.278265		0.0843226		0.0255523		0.00774313		0.0023464		0.000711031		0.000215464		6.52921e-05
	% inhibition	0.00512276	-0.0959966	0.0482567	-0.0611002	0.272777	0.0153151	-0.0703544	-0.149163	-0.144318	-0.144094	-0.0847404	-0.0135862	0.0613702	-0.0959882	-0.0231019	-0.0582718	-0.0655601	-0.00844672	-0.0121833	-0.133593	0.00673683	-0.0218813
		α PD-L1
	concentration	10		3.0303		0.918274		0.278265		0.0843226		0.0255523		0.00774313		0.0023464		0.000711031		0.000215464		6.52921e-05
	% inhibition	1.02753	1.00679	1.01185	1.01194	0.999465	0.987478	0.995906	0.971566	0.722105	0.753972	0.338919	0.391761	0.241413	0.139024	0.103812	0.271342	0.0151144	-0.0056111	0.101411	0.125061	0.00606891	0.143607

## Sheet: Figure 1b
Figure 1b
		medium	0.278265	0.918274	3.0303	10
	Compound A	6356.59	8390.67	12354.3	17355.1	21213.8
	Compound B	6536.7	6232.55	6327.41	6315.04	6557.4
	a-PDL1 Ab	6490.45	6335.46	6317.3	6347.87	6399.5

## Sheet: Figure 1c
Figure 1c
Comp A		1.06209	1.3391	1.2197	1.13134	0.966567	0.725373	0.441194	0.176119	0.11403
		0.990448	1.24597	1.19821	0.92597	0.976119	0.69194	0.412537	0.164179	0.0662687

## Sheet: Figure 1d
Figure 1d
	ug/ml or uM	IgG			Cmpd A			Cmpd B
	1	116.123	178.285	206.975	4802.16	5074.72	4730.44	779.933	586.956	478.7
	0.333333	197.412	336.08	599.072	4763.91	4543.95	3511.11	313.964	248.069	657.557
	0.111111	273.918	369.552	627.762	4716.09	4563.08	5031.68	502.234	521.061	629.317
	0.037037	159.158	206.975	479.53	4094.47	3974.93	3965.37	215.122	412.806	572.836
	0.0123457	316.953	240.447	498.657	3659.34	2894.27	3061.63	624.61	563.422	219.828
	0.00411523	154.376	393.46	579.945	2616.94	2688.66	1751.45	318.67	252.776	812.88
	0.00137174	168.722	288.263	551.255	2444.8	2344.38	2200.93	652.851	248.069	643.437
	0.000457247	254.792	140.031	661.234	1646.26	2191.37	1851.87	478.7	577.542	822.294
	ug/ml or uM	aPD-L1
	0.00666667	5165.57	5768.06	5457.25
	0.00222222	4214.02	5835	5304.24
	0.00074074		3630.65	2875.15
	0.00024691		1569.75	2588.25
	8.23e-05	1196.78	1125.06	2545.21
	2.743e-05	556.037	532.129	1345.01
	9.14e-06	1072.46	1894.91
	3.05e-06	881.191		1005.51

## Sheet: Figure 2a
Native Gel
Fig 2A	2019-05-01

## Sheet: Figure 2b
Native Gel
Fig 2 B	2019-04-16

## Sheet: Figure 2c
Figure 2c

## Sheet: Figure 2f
Figure 2f
Treatment/Day	0	3	4	5	6	7	8
Medium	1	1	1	1	1	1	1
cmpd A_1	0.0859959	0.195489	0.189707	0.26757	0.507788	0.760199	0.894563
cmpd B_1	1.00034	1.03058	0.993946	0.993226	0.968847	0.902488	0.970346
	0	3	4	5	6	7	8
cmpd A in cell lysate (%)	1	0.598809	0.540467	0.366309	0.00831457	0	0

## Sheet: Figure 2g
Figure 2g
Day		medium	compound A	compound B
D4	medium	1	0.177531	0.946218
	Actinomycin D	0.531957	0.110177	0.488434
	Golgi-plug	0.645766	0.101319	0.633658
D5	medium	1	0.301103	0.978844
	Actinomycin D	0.782032	0.230185	0.774285
	Golgi-plug	0.766687	0.209625	0.7868
D6	medium	1	0.877986	0.98388
	Actinomycin D	0.282857	0.261325	0.257089
	MG-132	2.60737	2.57772	2.31521
D7	medium	1	0.923133	1.08163
	Actinomycin D	0.243017	0.258225	0.29402
	Golgi-plug	0.185082	0.190565	0.204635

## Sheet: Figure 3a
Figure 3a
Tumor Volume
		Study Day
Group	Animal ID	-1	2	6	9	13	16	20	23	27
Vehicle	4810	90.7933	118.799	146.329	236.294	307.966	377.439	454.091	616.816	796.726
	4832	105.231	167.599	273.937	385.652	539.386	698.26	1113.13	1651.05	2513.08
	4836	114.992	167.442	225.332	311.424	335.878	396.01	490.331	540.562	641.305
	4840	93.477	144.648	243.045	331.069	512.804	597.479	1009.08	1350.72	1568.29
	4859	86.3224	151.319	235.135	261.957	453.27	510.379	684.264	743.6	1372.26
	4861	79.3705	146.229	204.268	247.185	593.686	711.057	1109.73	1309.63	1971.07
	4862	95.3847	116.16	196.048	257.705	387.727	454.201	601.831	680.863	921.922
	4868	99.0116	150.493	205.071	219.533	310.465	369.31	477.777	594.988	737.269
αPD-L1	4807	89.2669	151.617	159.355	150.182	97.1701	88.3378	80.9361	104.372	122.139
	4815	101.044	154.689	185.864	200.023	133.239	64.639	49.2502	14.7091	0
	4829	94.8784	155.253	161.055	159.493	123.279	81.0032	71.9725	92.2064	96.5112
	4833	94.6996	138.92	140.288	138.742	44.2637	30.0495	18.206	0	0
	4848	99.306	131.461	117.696	91.5636	38.4602	32.2191	18.0333	0	0
	4858	89.0626	98.0577	92.1693	91.2261	19.1439	0	0	0	0
	4860	123.717	161.423	203.632	215.994	196.33	220.393	197.286	215.08	218.066
	4864	77.8289	100.603	110.463	98.5359	37.6358	23.5144	0	0	0
Compound A	4801	108.998	147.797	170.201	195.466	204.981	167.761	119.355	64.4699	0
	4804	95.6419	139.533	263.844	314.144	489.234	569.243	830.643	1031.42	1361.29
	4821	97.037	135.932	192.258	245.933	248.937	252.403	242.825	274.077	307.996
	4826	80.1055	131.074	157.397	224.355	233.275	225.312	200.474	213.935	260.109
	4827	91.1434	118.797	249.67	334.451	357.328	422.824	403.676	473.678	604.184
	4828	83.5163	156.951	276.249	342.465	433.536	462.021	477.376	758.188	801.016
	4844	93.232	128.311	166.909	210.305	215.984	203.664	156.643	134.426	135.828
	4849	113.141	170.428	254.59	362.087	356.049	429.35	530.926	696.332	699.254

[truncated: 23 more sheets: Figure 3b, Figure 3c, Figure 3d, Figure 3e, Figure 3f, Figure 3g, Figure 4a, Figrue 4b, Figure 4c, Figure 4d, Sup Fig 1a, Sup Fig 1b, Sup Fig 2a, Sup Fig2b, Sup Fig 2c, Sup Fig 3a, Sup Fig 3b, Sup Fig 3c, Sup Fig4a, Sup Fig 4b …]
